# Supplementary material for: Preparation of Heterojunctions Based on Cs3Bi2Br9 Nanocrystals and g-C3N4 Nanosheets for Photocatalytic Hydrogen Evolution
Source: Nanomaterials (Basel). 2023 Jan 7;13(2):263. doi: 10.3390/nano13020263 (PMC9866070; doi:10.3390/nano13020263)
Supplement: Supplementary file 1 [file nanomaterials-13-00263-s001.zip]

Archive with 1 entries (1 files):
- nanomaterials-2087237-supplementary.pdf
